# Supplementary material for: Exploring the Water–Soil–Crop Dynamic Process and Water Use Efficiency of Typical Irrigation Units in the Agro-Pastoral Ecotone of Northern China
Source: Plants (Basel). 2024 Jul 11;13(14):1916. doi: 10.3390/plants13141916 (PMC11280002; doi:10.3390/plants13141916)
Supplement: Supplementary file 1 [file plants-13-01916-s001.zip]

Archive with 1 entries (1 files):
- plants-3016474-supplementary.pdf
